# Supplementary material for: The Antioxidant Gallic Acid Inhibits Aflatoxin Formation in Aspergillus flavus by Modulating Transcription Factors FarB and CreA
Source: Toxins (Basel). 2018 Jul 3;10(7):270. doi: 10.3390/toxins10070270 (PMC6071284; doi:10.3390/toxins10070270)
Supplement: Supplementary file 1 [file toxins-10-00270-s001.zip]

Archive with 6 entries (6 files):
- toxins-321880 SPM for proofreading-XZ.docx
- Table S3 the transcriptomic profile and the significantly differently expressed genes.xlsx
- Table S4 56 clusters backbone genes.xlsx
- Table S5 peroxisome and fatty acid oxidation.xlsx
- Table S6 GO data.xlsx
- Table S7 Primers for creA mutant and qRT-pcr.xlsx
